# Supplementary material for: Long non-coding RNAs harboring miRNA seed regions are enriched in prostate cancer exosomes
Source: Sci Rep. 2016 Apr 22;6:24922. doi: 10.1038/srep24922 (PMC4840345; doi:10.1038/srep24922)
Supplement: Supplementary Data 3 [file srep24922-s2.xls]

## Sheet: Motifs
Motif
CCUCCC
GCCUCC
UUUUCU
UGUGUG
AGCCUC
UUUCUU
UUCUUU
CUCCUG
UUUUUG
UUUUUA
CUUUUU
GCUGGG
CUCCCA
UCUUUU
GUGUGU
UGUUUU
AAUUUU
CUGGGA
CUGCCU
CAGCCU
UCUGCC
UCCCAA
UUUUGU
CCUCAG
CCUCCU
CUCAGC
CCUGGG
CCCAAG
GUGUGA
GGCUGG
CUGGAG
GCCCAG
CCUGCC
AGUGUG
GAGCCU
AGGCUG
UUUGUU
AGCUGG
UUUUAA
UUUUAU

## Sheet: Motif-miRNA
Motif	associated miRNA
CCUCCC	hsa-miR-149-3p
CCUCCC	hsa-miR-7106-5p
CCUCCC	hsa-miR-6887-5p
CCUCCC	hsa-miR-6885-5p
CCUCCC	hsa-miR-6883-5p
CCUCCC	hsa-miR-6799-5p
CCUCCC	hsa-miR-6795-5p
CCUCCC	hsa-miR-6785-5p
CCUCCC	hsa-miR-4728-5p
CCUCCC	hsa-miR-328-5p
GCCUCC	hsa-miR-650
GCCUCC	hsa-miR-7110-5p
GCCUCC	hsa-miR-6851-5p
GCCUCC	hsa-miR-6848-5p
GCCUCC	hsa-miR-6846-5p
GCCUCC	hsa-miR-6842-5p
GCCUCC	hsa-miR-6835-5p
GCCUCC	hsa-miR-6752-5p
GCCUCC	hsa-miR-4697-5p
GCCUCC	hsa-miR-4488
GCCUCC	hsa-miR-3689d
GCCUCC	hsa-miR-3612
GCCUCC	hsa-miR-1237-5p
UUUUCU	hsa-miR-185-5p
UUUUCU	hsa-miR-3175
UUUUCU	hsa-miR-625-5p
UUUUCU	hsa-miR-3154
UGUGUG	hsa-let-7d-3p
UUUUCU	hsa-miR-149-3p
UUUUCU	hsa-miR-4306
UGUGUG	hsa-miR-466
UGUGUG	hsa-let-7f-1-3p
UGUGUG	hsa-let-7c-3p
UGUGUG	hsa-miR-147b
UGUGUG	hsa-let-7b-3p
UUUUCU	hsa-miR-3153
UGUGUG	hsa-miR-675-3p
UGUGUG	hsa-let-7g-3p
UGUGUG	hsa-let-7a-2-3p
UGUGUG	hsa-let-7f-2-3p
UGUGUG	hsa-let-7a-3p
UGUGUG	hsa-miR-3186-3p
UUUUCU	hsa-miR-765
UGUGUG	hsa-miR-297
UGUGUG	hsa-miR-568
UUUUCU	hsa-miR-3148
UUUUCU	hsa-miR-3202
UUUUCU	hsa-miR-3123
UUUUCU	hsa-miR-4271
UGUGUG	hsa-let-7i-3p
UGUGUG	hsa-let-7e-3p
UUUUCU	hsa-miR-1321
UUUUCU	hsa-miR-3125
UGUGUG	hsa-miR-493-5p
UGUGUG	hsa-miR-448
UGUGUG	hsa-miR-6821-5p
UGUGUG	hsa-miR-6818-5p
UGUGUG	hsa-miR-6767-3p
UGUGUG	hsa-miR-4666b
UGUGUG	hsa-miR-5011-3p
UGUGUG	hsa-miR-4789-5p
UGUGUG	hsa-miR-4717-3p
UGUGUG	hsa-miR-4672
UGUGUG	hsa-miR-4666a-5p
UGUGUG	hsa-miR-4536-3p
UGUGUG	hsa-miR-3941
UGUGUG	hsa-miR-3924
UGUGUG	hsa-miR-3607-5p
UGUGUG	hsa-miR-1185-1-3p
UGUGUG	hsa-miR-1185-2-3p
UGUGUG	hsa-miR-190a-3p
UGUGUG	hsa-miR-153-3p
UGUGUG	hsa-miR-210-3p
UGUGUG	hsa-miR-147a
UGUGUG	hsa-miR-98-3p
UUUUCU	hsa-miR-8085
UUUUCU	hsa-miR-7154-3p
UUUUCU	hsa-miR-7111-5p
UUUUCU	hsa-miR-7106-5p
UUUUCU	hsa-miR-6894-5p
UUUUCU	hsa-miR-6888-5p
UUUUCU	hsa-miR-6887-5p
UUUUCU	hsa-miR-6885-5p
UUUUCU	hsa-miR-6883-5p
UUUUCU	hsa-miR-6878-5p
UUUUCU	hsa-miR-6876-5p
UUUUCU	hsa-miR-6873-5p
UUUUCU	hsa-miR-6870-5p
UUUUCU	hsa-miR-6859-5p
UUUUCU	hsa-miR-6856-5p
UUUUCU	hsa-miR-6780b-5p
UUUUCU	hsa-miR-6825-5p
UUUUCU	hsa-miR-6822-5p
UUUUCU	hsa-miR-6805-5p
UUUUCU	hsa-miR-6799-5p
UUUUCU	hsa-miR-6797-5p
UUUUCU	hsa-miR-6795-5p
UUUUCU	hsa-miR-6794-5p
UUUUCU	hsa-miR-6785-5p
UUUUCU	hsa-miR-6783-5p
UUUUCU	hsa-miR-6760-5p
UUUUCU	hsa-miR-6758-5p
UUUUCU	hsa-miR-6750-5p
UUUUCU	hsa-miR-6739-5p
UUUUCU	hsa-miR-6733-5p
UUUUCU	hsa-miR-6732-5p
UUUUCU	hsa-miR-6731-5p
UUUUCU	hsa-miR-6124
UUUUCU	hsa-miR-6077
UUUUCU	hsa-miR-5703
UUUUCU	hsa-miR-5698
UUUUCU	hsa-miR-5584-5p
UUUUCU	hsa-miR-5197-3p
UUUUCU	hsa-miR-5196-5p
UUUUCU	hsa-miR-5192
UUUUCU	hsa-miR-5010-5p
UUUUCU	hsa-miR-4779
UUUUCU	hsa-miR-4756-5p
UUUUCU	hsa-miR-4747-5p
UUUUCU	hsa-miR-4739
UUUUCU	hsa-miR-4728-5p
UUUUCU	hsa-miR-4725-3p
UUUUCU	hsa-miR-4723-5p
UUUUCU	hsa-miR-4716-3p
UUUUCU	hsa-miR-4695-5p
UUUUCU	hsa-miR-1343-5p
UUUUCU	hsa-miR-4668-5p
UUUUCU	hsa-miR-4644
UUUUCU	hsa-miR-4533
UUUUCU	hsa-miR-4525
UUUUCU	hsa-miR-4516
UUUUCU	hsa-miR-4496
UUUUCU	hsa-miR-4476
UUUUCU	hsa-miR-4434
UUUUCU	hsa-miR-3925-5p
UUUUCU	hsa-miR-3916
UUUUCU	hsa-miR-939-5p
UUUUCU	hsa-miR-766-5p
UUUUCU	hsa-miR-328-5p
UUUUCU	hsa-miR-7-5p
AGCCUC	hsa-miR-193b-5p
UUUCUU	hsa-miR-3175
UUUCUU	hsa-miR-423-5p
UUUCUU	hsa-miR-625-5p
AGCCUC	hsa-miR-3188
UUUCUU	hsa-miR-149-3p
UUUCUU	hsa-miR-3126-5p
UUUCUU	hsa-miR-3153
UUUCUU	hsa-miR-1914-3p
AGCCUC	hsa-miR-485-5p
AGCCUC	hsa-miR-185-3p
AGCCUC	hsa-miR-4283
UUUCUU	hsa-miR-1253
AGCCUC	hsa-miR-377-5p
UUUCUU	hsa-miR-4271
UUUCUU	hsa-miR-1321
AGCCUC	hsa-miR-6884-5p
AGCCUC	hsa-miR-6086
AGCCUC	hsa-miR-2467-5p
AGCCUC	hsa-miR-3975
AGCCUC	hsa-miR-4489
AGCCUC	hsa-miR-655-5p
UUUCUU	hsa-miR-8085
UUUCUU	hsa-miR-7111-5p
UUUCUU	hsa-miR-7106-5p
UUUCUU	hsa-miR-6891-5p
UUUCUU	hsa-miR-6888-5p
UUUCUU	hsa-miR-6887-5p
UUUCUU	hsa-miR-6885-5p
UUUCUU	hsa-miR-6883-5p
UUUCUU	hsa-miR-6878-5p
UUUCUU	hsa-miR-6876-5p
UUUCUU	hsa-miR-6875-5p
UUUCUU	hsa-miR-6870-5p
UUUCUU	hsa-miR-6780b-5p
UUUCUU	hsa-miR-6825-5p
UUUCUU	hsa-miR-6822-5p
UUUCUU	hsa-miR-6805-5p
UUUCUU	hsa-miR-6799-5p
UUUCUU	hsa-miR-6795-5p
UUUCUU	hsa-miR-6794-5p
UUUCUU	hsa-miR-6785-5p
UUUCUU	hsa-miR-6783-5p
UUUCUU	hsa-miR-6770-5p
UUUCUU	hsa-miR-6760-5p
UUUCUU	hsa-miR-6750-5p
UUUCUU	hsa-miR-6739-5p
UUUCUU	hsa-miR-6738-5p
UUUCUU	hsa-miR-6733-5p
UUUCUU	hsa-miR-6732-5p
UUUCUU	hsa-miR-6731-5p
UUUCUU	hsa-miR-6133
UUUCUU	hsa-miR-6130
UUUCUU	hsa-miR-6129
UUUCUU	hsa-miR-6127
UUUCUU	hsa-miR-5698
UUUCUU	hsa-miR-5584-5p
UUUCUU	hsa-miR-5196-5p
UUUCUU	hsa-miR-5194
UUUCUU	hsa-miR-5010-5p
UUUCUU	hsa-miR-4784
UUUCUU	hsa-miR-4779
UUUCUU	hsa-miR-4756-5p
UUUCUU	hsa-miR-4747-5p
UUUCUU	hsa-miR-4739
UUUCUU	hsa-miR-4728-5p
UUUCUU	hsa-miR-4725-3p
UUUCUU	hsa-miR-4723-5p
UUUCUU	hsa-miR-4716-3p
UUUCUU	hsa-miR-4695-5p
UUUCUU	hsa-miR-1343-5p
UUUCUU	hsa-miR-4668-5p
UUUCUU	hsa-miR-4525
UUUCUU	hsa-miR-4510
UUUCUU	hsa-miR-4496
UUUCUU	hsa-miR-4476
UUUCUU	hsa-miR-4475
UUUCUU	hsa-miR-4428
UUUCUU	hsa-miR-4419a
UUUCUU	hsa-miR-3936
UUUCUU	hsa-miR-3928-3p
UUUCUU	hsa-miR-3150b-3p
UUUCUU	hsa-miR-3184-5p
UUUCUU	hsa-miR-3173-3p
UUUCUU	hsa-miR-939-5p
UUUCUU	hsa-miR-651-3p
UUUCUU	hsa-miR-539-5p
UUUCUU	hsa-miR-328-5p
UUCUUU	hsa-miR-185-5p
UUCUUU	hsa-miR-3185
UUCUUU	hsa-miR-3175
UUCUUU	hsa-miR-423-5p
UUCUUU	hsa-miR-625-5p
UUCUUU	hsa-miR-4306
UUCUUU	hsa-miR-3126-5p
UUCUUU	hsa-miR-1914-3p
UUCUUU	hsa-miR-765
UUCUUU	hsa-miR-3133
UUCUUU	hsa-miR-583
UUCUUU	hsa-miR-186-5p
UUCUUU	hsa-miR-3123
UUCUUU	hsa-miR-4271
UUCUUU	hsa-miR-4311
UUCUUU	hsa-miR-3179
UUCUUU	hsa-miR-1321
UUCUUU	hsa-miR-3125
UUCUUU	hsa-miR-1276
UUCUUU	hsa-miR-7515
UUCUUU	hsa-miR-7154-3p
UUCUUU	hsa-miR-7111-5p
UUCUUU	hsa-miR-6894-5p
UUCUUU	hsa-miR-6891-5p
UUCUUU	hsa-miR-6887-5p
UUCUUU	hsa-miR-6885-5p
UUCUUU	hsa-miR-6875-5p
UUCUUU	hsa-miR-6873-5p
UUCUUU	hsa-miR-6870-5p
UUCUUU	hsa-miR-6859-5p
UUCUUU	hsa-miR-6856-5p
UUCUUU	hsa-miR-6780b-5p
UUCUUU	hsa-miR-6825-5p
UUCUUU	hsa-miR-6822-5p
UUCUUU	hsa-miR-6805-5p
UUCUUU	hsa-miR-6797-5p
UUCUUU	hsa-miR-6795-5p
UUCUUU	hsa-miR-6794-5p
UUCUUU	hsa-miR-6783-5p
UUCUUU	hsa-miR-6760-5p
UUCUUU	hsa-miR-6758-5p
UUCUUU	hsa-miR-6750-5p
UUCUUU	hsa-miR-6738-5p
UUCUUU	hsa-miR-6732-5p
UUCUUU	hsa-miR-6133
UUCUUU	hsa-miR-6130
UUCUUU	hsa-miR-6129
UUCUUU	hsa-miR-6127
UUCUUU	hsa-miR-5703
UUCUUU	hsa-miR-5698
UUCUUU	hsa-miR-5584-5p
UUCUUU	hsa-miR-5194
UUCUUU	hsa-miR-5192
UUCUUU	hsa-miR-5010-5p
UUCUUU	hsa-miR-4784
UUCUUU	hsa-miR-4756-5p
UUCUUU	hsa-miR-4739
UUCUUU	hsa-miR-4725-3p
UUCUUU	hsa-miR-4723-5p
UUCUUU	hsa-miR-4716-3p
UUCUUU	hsa-miR-1343-5p
UUCUUU	hsa-miR-4644
UUCUUU	hsa-miR-4525
UUCUUU	hsa-miR-4516
UUCUUU	hsa-miR-4510
UUCUUU	hsa-miR-4475
UUCUUU	hsa-miR-4434
UUCUUU	hsa-miR-4428
UUCUUU	hsa-miR-4419a
UUCUUU	hsa-miR-3936
UUCUUU	hsa-miR-3928-3p
UUCUUU	hsa-miR-3925-5p
UUCUUU	hsa-miR-3150b-3p
UUCUUU	hsa-miR-3916
UUCUUU	hsa-miR-3184-5p
UUCUUU	hsa-miR-3173-3p
UUCUUU	hsa-miR-1252-5p
UUCUUU	hsa-miR-939-5p
UUCUUU	hsa-miR-766-5p
UUCUUU	hsa-miR-651-3p
UUCUUU	hsa-miR-328-5p
CUCCUG	hsa-miR-1275
CUCCUG	hsa-miR-30c-2-3p
CUCCUG	hsa-miR-30b-3p
CUCCUG	hsa-miR-30c-1-3p
CUCCUG	hsa-miR-4266
CUCCUG	hsa-miR-4278
CUCCUG	hsa-miR-1273h-5p
CUCCUG	hsa-miR-7109-5p
CUCCUG	hsa-miR-6824-5p
CUCCUG	hsa-miR-6803-5p
CUCCUG	hsa-miR-6798-5p
CUCCUG	hsa-miR-6789-5p
CUCCUG	hsa-miR-6788-5p
CUCCUG	hsa-miR-6780a-5p
CUCCUG	hsa-miR-6779-5p
CUCCUG	hsa-miR-6751-5p
CUCCUG	hsa-miR-6746-5p
CUCCUG	hsa-miR-4787-5p
CUCCUG	hsa-miR-4768-3p
CUCCUG	hsa-miR-4665-5p
CUCCUG	hsa-miR-3689c
CUCCUG	hsa-miR-4459
CUCCUG	hsa-miR-4433-3p
CUCCUG	hsa-miR-3689b-3p
CUCCUG	hsa-miR-3689a-3p
UUUUUG	hsa-miR-4270
UUUUUG	hsa-miR-1224-5p
UUUUUG	hsa-miR-1275
UUUUUG	hsa-miR-877-5p
UUUUUG	hsa-miR-335-5p
UUUUUG	hsa-miR-2110
UUUUUG	hsa-miR-30c-2-3p
UUUUUG	hsa-miR-542-5p
UUUUUG	hsa-miR-611
UUUUUG	hsa-miR-1270
UUUUUG	hsa-miR-30b-3p
UUUUUG	hsa-miR-488-3p
UUUUUG	hsa-miR-3131
UUUUUG	hsa-miR-4257
UUUUUG	hsa-miR-30c-1-3p
UUUUUG	hsa-miR-620
UUUUUG	hsa-miR-4266
UUUUUG	hsa-miR-4278
UUUUUG	hsa-miR-1226-5p
UUUUUG	hsa-miR-1273h-5p
UUUUUG	hsa-miR-7109-5p
UUUUUG	hsa-miR-6892-5p
UUUUUG	hsa-miR-6889-5p
UUUUUG	hsa-miR-6866-5p
UUUUUG	hsa-miR-6864-5p
UUUUUG	hsa-miR-6858-5p
UUUUUG	hsa-miR-6857-5p
UUUUUG	hsa-miR-6847-5p
UUUUUG	hsa-miR-6834-5p
UUUUUG	hsa-miR-6830-5p
UUUUUG	hsa-miR-6824-5p
UUUUUG	hsa-miR-6810-5p
UUUUUG	hsa-miR-6803-5p
UUUUUG	hsa-miR-6798-5p
UUUUUG	hsa-miR-6789-5p
UUUUUG	hsa-miR-6788-5p
UUUUUG	hsa-miR-6780a-5p
UUUUUG	hsa-miR-6779-5p
UUUUUG	hsa-miR-6777-5p
UUUUUG	hsa-miR-6763-5p
UUUUUG	hsa-miR-6754-5p
UUUUUG	hsa-miR-6751-5p
UUUUUG	hsa-miR-6746-5p
UUUUUG	hsa-miR-6734-5p
UUUUUG	hsa-miR-6515-5p
UUUUUG	hsa-miR-6126
UUUUUG	hsa-miR-6125
UUUUUG	hsa-miR-6079
UUUUUG	hsa-miR-5739
UUUUUG	hsa-miR-5091
UUUUUG	hsa-miR-4787-5p
UUUUUG	hsa-miR-4768-3p
UUUUUG	hsa-miR-4756-3p
UUUUUG	hsa-miR-4709-3p
UUUUUG	hsa-miR-4689
UUUUUG	hsa-miR-4665-5p
UUUUUG	hsa-miR-3978
UUUUUG	hsa-miR-4531
UUUUUG	hsa-miR-3689c
UUUUUG	hsa-miR-4459
UUUUUG	hsa-miR-4443
UUUUUG	hsa-miR-4441
UUUUUG	hsa-miR-4433-3p
UUUUUG	hsa-miR-3919
UUUUUG	hsa-miR-3915
UUUUUG	hsa-miR-3689b-3p
UUUUUG	hsa-miR-3689a-3p
UUUUUG	hsa-miR-3653
UUUUUG	hsa-miR-3613-3p
UUUUUG	hsa-miR-3162-5p
UUUUUG	hsa-miR-3150a-3p
UUUUUG	hsa-miR-873-5p
UUUUUG	hsa-miR-151b
UUUUUG	hsa-miR-580-3p
UUUUUG	hsa-miR-151a-5p
UUUUUG	hsa-miR-211-3p
UUUUUA	hsa-miR-1224-5p
UUUUUA	hsa-miR-1275
UUUUUA	hsa-miR-877-5p
UUUUUA	hsa-miR-2110
UUUUUA	hsa-miR-30c-2-3p
UUUUUA	hsa-miR-1270
UUUUUA	hsa-miR-30b-3p
UUUUUA	hsa-miR-488-3p
UUUUUA	hsa-miR-30c-1-3p
UUUUUA	hsa-miR-620
UUUUUA	hsa-miR-4266
UUUUUA	hsa-miR-4278
UUUUUA	hsa-miR-1226-5p
UUUUUA	hsa-miR-1273h-5p
UUUUUA	hsa-miR-7109-5p
UUUUUA	hsa-miR-6892-5p
UUUUUA	hsa-miR-6866-5p
UUUUUA	hsa-miR-6864-5p
UUUUUA	hsa-miR-6858-5p
UUUUUA	hsa-miR-6857-5p
UUUUUA	hsa-miR-6834-5p
UUUUUA	hsa-miR-6824-5p
UUUUUA	hsa-miR-6810-5p
UUUUUA	hsa-miR-6803-5p
UUUUUA	hsa-miR-6789-5p
UUUUUA	hsa-miR-6788-5p
UUUUUA	hsa-miR-6780a-5p
UUUUUA	hsa-miR-6779-5p
UUUUUA	hsa-miR-6763-5p
UUUUUA	hsa-miR-6751-5p
UUUUUA	hsa-miR-6734-5p
UUUUUA	hsa-miR-6515-5p
UUUUUA	hsa-miR-6126
UUUUUA	hsa-miR-6079
UUUUUA	hsa-miR-4709-3p
UUUUUA	hsa-miR-4689
UUUUUA	hsa-miR-4665-5p
UUUUUA	hsa-miR-3978
UUUUUA	hsa-miR-4531
UUUUUA	hsa-miR-3689c
UUUUUA	hsa-miR-4443
UUUUUA	hsa-miR-3915
UUUUUA	hsa-miR-3689b-3p
UUUUUA	hsa-miR-3689a-3p
UUUUUA	hsa-miR-3653
UUUUUA	hsa-miR-3162-5p
UUUUUA	hsa-miR-3150a-3p
UUUUUA	hsa-miR-580-3p
CUUUUU	hsa-miR-185-5p
CUUUUU	hsa-miR-3175
CUUUUU	hsa-miR-423-5p
CUUUUU	hsa-miR-3154
CUUUUU	hsa-miR-149-3p
CUUUUU	hsa-miR-4306
CUUUUU	hsa-miR-1914-3p
CUUUUU	hsa-miR-583
CUUUUU	hsa-miR-3202
CUUUUU	hsa-miR-1253
CUUUUU	hsa-miR-4311
CUUUUU	hsa-miR-3179
CUUUUU	hsa-miR-1321
CUUUUU	hsa-miR-1276
CUUUUU	hsa-miR-7515
CUUUUU	hsa-miR-7106-5p
CUUUUU	hsa-miR-6891-5p
CUUUUU	hsa-miR-6887-5p
CUUUUU	hsa-miR-6885-5p
CUUUUU	hsa-miR-6883-5p
CUUUUU	hsa-miR-6876-5p
CUUUUU	hsa-miR-6873-5p
CUUUUU	hsa-miR-6856-5p
CUUUUU	hsa-miR-6825-5p
CUUUUU	hsa-miR-6805-5p
CUUUUU	hsa-miR-6799-5p
CUUUUU	hsa-miR-6797-5p
CUUUUU	hsa-miR-6795-5p
CUUUUU	hsa-miR-6794-5p
CUUUUU	hsa-miR-6785-5p
CUUUUU	hsa-miR-6770-5p
CUUUUU	hsa-miR-6760-5p
CUUUUU	hsa-miR-6758-5p
CUUUUU	hsa-miR-6738-5p
CUUUUU	hsa-miR-6732-5p
CUUUUU	hsa-miR-6730-5p
CUUUUU	hsa-miR-5681a
CUUUUU	hsa-miR-5196-5p
CUUUUU	hsa-miR-5194
CUUUUU	hsa-miR-5192
CUUUUU	hsa-miR-4784
CUUUUU	hsa-miR-4779
CUUUUU	hsa-miR-4756-5p
CUUUUU	hsa-miR-4747-5p
CUUUUU	hsa-miR-4739
CUUUUU	hsa-miR-4728-5p
CUUUUU	hsa-miR-4716-3p
CUUUUU	hsa-miR-4695-5p
CUUUUU	hsa-miR-1343-5p
CUUUUU	hsa-miR-4644
CUUUUU	hsa-miR-4533
CUUUUU	hsa-miR-4476
CUUUUU	hsa-miR-4428
CUUUUU	hsa-miR-3936
CUUUUU	hsa-miR-3150b-3p
CUUUUU	hsa-miR-3184-5p
CUUUUU	hsa-miR-3173-3p
CUUUUU	hsa-miR-939-5p
CUUUUU	hsa-miR-328-5p
GCUGGG	hsa-miR-145-5p
GCUGGG	hsa-miR-221-5p
GCUGGG	hsa-miR-4264
GCUGGG	hsa-miR-8088
GCUGGG	hsa-miR-8073
GCUGGG	hsa-miR-6787-3p
GCUGGG	hsa-miR-6720-5p
GCUGGG	hsa-miR-6512-3p
GCUGGG	hsa-miR-5195-3p
GCUGGG	hsa-miR-4797-3p
GCUGGG	hsa-miR-4783-3p
GCUGGG	hsa-miR-4638-5p
GCUGGG	hsa-miR-1307-3p
GCUGGG	hsa-miR-1287-3p
CUCCCA	hsa-miR-1275
CUCCCA	hsa-miR-30c-2-3p
CUCCCA	hsa-miR-30b-3p
CUCCCA	hsa-miR-30c-1-3p
CUCCCA	hsa-miR-1273h-5p
CUCCCA	hsa-miR-7109-5p
CUCCCA	hsa-miR-6803-5p
CUCCCA	hsa-miR-6788-5p
CUCCCA	hsa-miR-6780a-5p
CUCCCA	hsa-miR-6779-5p
CUCCCA	hsa-miR-6751-5p
CUCCCA	hsa-miR-4665-5p
CUCCCA	hsa-miR-3689c
CUCCCA	hsa-miR-3689b-3p
CUCCCA	hsa-miR-3689a-3p
UCUUUU	hsa-miR-423-5p
GUGUGU	hsa-miR-502-3p
GUGUGU	hsa-miR-501-3p
UCUUUU	hsa-miR-625-5p
UCUUUU	hsa-miR-3154
GUGUGU	hsa-miR-933
GUGUGU	hsa-miR-603
UCUUUU	hsa-miR-149-3p
UCUUUU	hsa-miR-3126-5p
GUGUGU	hsa-miR-223-5p
GUGUGU	hsa-miR-362-3p
GUGUGU	hsa-miR-586
UCUUUU	hsa-miR-1914-3p
UCUUUU	hsa-miR-765
GUGUGU	hsa-miR-521
UCUUUU	hsa-miR-3202
GUGUGU	hsa-miR-567
UCUUUU	hsa-miR-3179
GUGUGU	hsa-miR-455-5p
UCUUUU	hsa-miR-3125
UCUUUU	hsa-miR-8085
UCUUUU	hsa-miR-7515
UCUUUU	hsa-miR-7154-3p
UCUUUU	hsa-miR-7111-5p
UCUUUU	hsa-miR-7106-5p
UCUUUU	hsa-miR-6894-5p
UCUUUU	hsa-miR-6888-5p
UCUUUU	hsa-miR-6887-5p
UCUUUU	hsa-miR-6885-5p
UCUUUU	hsa-miR-6883-5p
UCUUUU	hsa-miR-6878-5p
UCUUUU	hsa-miR-6875-5p
UCUUUU	hsa-miR-6873-5p
UCUUUU	hsa-miR-6870-5p
UCUUUU	hsa-miR-6859-5p
UCUUUU	hsa-miR-6805-5p
UCUUUU	hsa-miR-6799-5p
UCUUUU	hsa-miR-6797-5p
UCUUUU	hsa-miR-6795-5p
UCUUUU	hsa-miR-6794-5p
UCUUUU	hsa-miR-6785-5p
UCUUUU	hsa-miR-6783-5p
UCUUUU	hsa-miR-6738-5p
UCUUUU	hsa-miR-6732-5p
UCUUUU	hsa-miR-6731-5p
UCUUUU	hsa-miR-6730-5p
UCUUUU	hsa-miR-6133
UCUUUU	hsa-miR-6130
UCUUUU	hsa-miR-6129
UCUUUU	hsa-miR-6127
UCUUUU	hsa-miR-6077
UCUUUU	hsa-miR-5698
UCUUUU	hsa-miR-5681a
UCUUUU	hsa-miR-5197-3p
UCUUUU	hsa-miR-5194
UCUUUU	hsa-miR-5010-5p
UCUUUU	hsa-miR-4779
UCUUUU	hsa-miR-4728-5p
UCUUUU	hsa-miR-4723-5p
UCUUUU	hsa-miR-4716-3p
UCUUUU	hsa-miR-4695-5p
UCUUUU	hsa-miR-4533
UCUUUU	hsa-miR-4525
UCUUUU	hsa-miR-4510
UCUUUU	hsa-miR-4475
UCUUUU	hsa-miR-4419a
UCUUUU	hsa-miR-3936
UCUUUU	hsa-miR-3916
UCUUUU	hsa-miR-3184-5p
UCUUUU	hsa-miR-1252-5p
UCUUUU	hsa-miR-766-5p
UCUUUU	hsa-miR-328-5p
UCUUUU	hsa-miR-7-5p
GUGUGU	hsa-miR-8064
GUGUGU	hsa-miR-6867-5p
GUGUGU	hsa-miR-5689
GUGUGU	hsa-miR-5589-3p
GUGUGU	hsa-miR-5580-3p
GUGUGU	hsa-miR-5011-5p
GUGUGU	hsa-miR-4789-3p
GUGUGU	hsa-miR-4787-3p
GUGUGU	hsa-miR-4783-5p
GUGUGU	hsa-miR-4643
GUGUGU	hsa-miR-3939
GUGUGU	hsa-miR-3177-5p
GUGUGU	hsa-miR-511-3p
GUGUGU	hsa-miR-329-3p
UGUUUU	hsa-let-7e-5p
UGUUUU	hsa-miR-20b-5p
UGUUUU	hsa-miR-18a-5p
UGUUUU	hsa-miR-3197
UGUUUU	hsa-let-7g-5p
UGUUUU	hsa-miR-424-3p
UGUUUU	hsa-miR-92b-5p
UGUUUU	hsa-miR-3141
UGUUUU	hsa-miR-3180-3p
UGUUUU	hsa-miR-18b-5p
UGUUUU	hsa-miR-122-5p
UGUUUU	hsa-miR-548l
UGUUUU	hsa-let-7b-5p
UGUUUU	hsa-let-7a-5p
UGUUUU	hsa-miR-93-5p
UGUUUU	hsa-miR-17-5p
UGUUUU	hsa-let-7c-5p
UGUUUU	hsa-miR-106a-5p
UGUUUU	hsa-miR-3196
UGUUUU	hsa-let-7d-5p
UGUUUU	hsa-let-7i-5p
UGUUUU	hsa-miR-20a-5p
UGUUUU	hsa-miR-106b-5p
UGUUUU	hsa-miR-548a-5p
UGUUUU	hsa-miR-548w
UGUUUU	hsa-miR-641
UGUUUU	hsa-miR-559
UGUUUU	hsa-miR-202-3p
UGUUUU	hsa-miR-518c-3p
UGUUUU	hsa-miR-124-3p
UGUUUU	hsa-miR-548i
UGUUUU	hsa-miR-518a-3p
UGUUUU	hsa-miR-206
UGUUUU	hsa-miR-548c-5p
UGUUUU	hsa-miR-518b
UGUUUU	hsa-miR-1
UGUUUU	hsa-miR-613
UGUUUU	hsa-miR-518f-3p
UGUUUU	hsa-miR-548k
UGUUUU	hsa-miR-524-3p
UGUUUU	hsa-miR-518d-3p
UGUUUU	hsa-miR-342-5p
UGUUUU	hsa-miR-486-3p
UGUUUU	hsa-miR-2278
UGUUUU	hsa-miR-608
UGUUUU	hsa-miR-1827
UGUUUU	hsa-miR-548b-5p
UGUUUU	hsa-miR-1197
UGUUUU	hsa-miR-548d-5p
UGUUUU	hsa-miR-1265
UGUUUU	hsa-miR-143-3p
UGUUUU	hsa-miR-525-3p
UGUUUU	hsa-miR-526b-3p
UGUUUU	hsa-miR-8054
UGUUUU	hsa-miR-548ba
UGUUUU	hsa-miR-7854-3p
UGUUUU	hsa-miR-7843-5p
UGUUUU	hsa-miR-7706
UGUUUU	hsa-miR-6881-5p
UGUUUU	hsa-miR-6879-5p
UGUUUU	hsa-miR-6841-5p
UGUUUU	hsa-miR-6835-3p
UGUUUU	hsa-miR-6816-5p
UGUUUU	hsa-miR-6755-5p
UGUUUU	hsa-miR-6747-5p
UGUUUU	hsa-miR-6735-5p
UGUUUU	hsa-miR-548ay-5p
UGUUUU	hsa-miR-6134
UGUUUU	hsa-miR-6088
UGUUUU	hsa-miR-6087
UGUUUU	hsa-miR-6081
UGUUUU	hsa-miR-548ax
UGUUUU	hsa-miR-548av-5p
UGUUUU	hsa-miR-548au-5p
UGUUUU	hsa-miR-5586-3p
UGUUUU	hsa-miR-5585-5p
UGUUUU	hsa-miR-548as-5p
UGUUUU	hsa-miR-548ar-5p
UGUUUU	hsa-miR-548aq-5p
UGUUUU	hsa-miR-5187-5p
UGUUUU	hsa-miR-1273f
UGUUUU	hsa-miR-548ap-5p
UGUUUU	hsa-miR-548ao-5p
UGUUUU	hsa-miR-4796-3p
UGUUUU	hsa-miR-4795-5p
UGUUUU	hsa-miR-4436b-3p
UGUUUU	hsa-miR-4773
UGUUUU	hsa-miR-4770
UGUUUU	hsa-miR-4761-3p
UGUUUU	hsa-miR-4735-3p
UGUUUU	hsa-miR-4708-5p
UGUUUU	hsa-miR-4664-5p
UGUUUU	hsa-miR-4662b
UGUUUU	hsa-miR-4662a-3p
UGUUUU	hsa-miR-4651
UGUUUU	hsa-miR-4647
UGUUUU	hsa-miR-4632-5p
UGUUUU	hsa-miR-548am-5p
UGUUUU	hsa-miR-4524a-3p
UGUUUU	hsa-miR-2392
UGUUUU	hsa-miR-4500
UGUUUU	hsa-miR-548ak
UGUUUU	hsa-miR-548ai
UGUUUU	hsa-miR-4458
UGUUUU	hsa-miR-548ah-5p
UGUUUU	hsa-miR-548ag
UGUUUU	hsa-miR-548ad
UGUUUU	hsa-miR-4426
UGUUUU	hsa-miR-4422
UGUUUU	hsa-miR-548ab
UGUUUU	hsa-miR-548o-5p
UGUUUU	hsa-miR-548y
UGUUUU	hsa-miR-3910
UGUUUU	hsa-miR-3180
UGUUUU	hsa-miR-3714
UGUUUU	hsa-miR-3662
UGUUUU	hsa-miR-3617-5p
UGUUUU	hsa-miR-3609
UGUUUU	hsa-miR-548h-5p
UGUUUU	hsa-miR-548j-5p
UGUUUU	hsa-miR-570-5p
UGUUUU	hsa-miR-506-3p
UGUUUU	hsa-miR-504-3p
UGUUUU	hsa-miR-519d-3p
UGUUUU	hsa-miR-494-3p
UGUUUU	hsa-miR-98-5p
UGUUUU	hsa-let-7f-5p
AAUUUU	hsa-miR-193b-5p
AAUUUU	hsa-miR-296-3p
AAUUUU	hsa-miR-3159
AAUUUU	hsa-miR-4282
AAUUUU	hsa-miR-377-5p
AAUUUU	hsa-miR-6086
AAUUUU	hsa-miR-548at-5p
AAUUUU	hsa-miR-5186
AAUUUU	hsa-miR-4670-3p
AAUUUU	hsa-miR-4653-3p
AAUUUU	hsa-miR-655-5p
AAUUUU	hsa-miR-561-3p
CUGGGA	hsa-miR-30a-3p
CUGGGA	hsa-miR-3180-5p
CUGGGA	hsa-miR-30d-3p
CUGGGA	hsa-miR-30e-3p
CUGGGA	hsa-miR-7977
CUGGGA	hsa-miR-7975
CUGGGA	hsa-miR-6783-3p
CUGGGA	hsa-miR-5571-3p
CUGGGA	hsa-miR-1343-3p
CUGGGA	hsa-miR-4664-3p
CUGGGA	hsa-miR-1180-3p
CUGCCU	hsa-miR-940
CUGCCU	hsa-miR-196a-5p
CUGCCU	hsa-miR-34b-5p
CUGCCU	hsa-miR-196b-5p
CUGCCU	hsa-miR-449c-5p
CUGCCU	hsa-miR-3132
CUGCCU	hsa-miR-363-5p
CUGCCU	hsa-miR-1293
CUGCCU	hsa-miR-6893-5p
CUGCCU	hsa-miR-6865-5p
CUGCCU	hsa-miR-6831-5p
CUGCCU	hsa-miR-6815-5p
CUGCCU	hsa-miR-6808-5p
CUGCCU	hsa-miR-6766-5p
CUGCCU	hsa-miR-6756-5p
CUGCCU	hsa-miR-6745
CUGCCU	hsa-miR-6721-5p
CUGCCU	hsa-miR-6511a-5p
CUGCCU	hsa-miR-4483
CUGCCU	hsa-miR-3927-3p
CUGCCU	hsa-miR-2682-5p
CUGCCU	hsa-miR-1910-3p
CUGCCU	hsa-miR-197-5p
CAGCCU	hsa-miR-762
CAGCCU	hsa-miR-6829-5p
CAGCCU	hsa-miR-5001-5p
CAGCCU	hsa-miR-4741
CAGCCU	hsa-miR-4675
CAGCCU	hsa-miR-4656
CAGCCU	hsa-miR-4419b
CAGCCU	hsa-miR-4498
CAGCCU	hsa-miR-4492
CAGCCU	hsa-miR-4478
CAGCCU	hsa-miR-3929
UCUGCC	hsa-miR-25-5p
UCUGCC	hsa-miR-1207-5p
UCUGCC	hsa-miR-541-3p
UCUGCC	hsa-miR-3165
UCCCAA	hsa-miR-4260
UCUGCC	hsa-miR-654-5p
UCUGCC	hsa-miR-379-5p
UCCCAA	hsa-miR-3122
UCCCAA	hsa-miR-6513-5p
UCCCAA	hsa-miR-5572
UCCCAA	hsa-miR-3913-5p
UCCCAA	hsa-miR-887-5p
UCCCAA	hsa-miR-450a-2-3p
UCCCAA	hsa-miR-450a-1-3p
UCUGCC	hsa-miR-8071
UCUGCC	hsa-miR-6880-5p
UCUGCC	hsa-miR-6769b-5p
UCUGCC	hsa-miR-6787-5p
UCUGCC	hsa-miR-6769a-5p
UCUGCC	hsa-miR-4763-3p
UCUGCC	hsa-miR-4736
UCUGCC	hsa-miR-3529-5p
UCUGCC	hsa-miR-4650-3p
UCUGCC	hsa-miR-4451
UCUGCC	hsa-miR-1908-5p
UCUGCC	hsa-miR-663a
UCUGCC	hsa-miR-92a-2-5p
UUUUGU	hsa-miR-744-5p
UUUUGU	hsa-miR-1909-3p
UUUUGU	hsa-miR-3163
UUUUGU	hsa-miR-1286
UUUUGU	hsa-miR-135a-3p
UUUUGU	hsa-miR-658
UUUUGU	hsa-miR-491-5p
CCUCAG	hsa-miR-637
UUUUGU	hsa-miR-1294
UUUUGU	hsa-miR-624-3p
CCUCAG	hsa-miR-4260
UUUUGU	hsa-miR-298
UUUUGU	hsa-miR-4316
UUUUGU	hsa-miR-3190-3p
UUUUGU	hsa-miR-142-5p
CCUCAG	hsa-miR-8089
CCUCAG	hsa-miR-7162-3p
CCUCAG	hsa-miR-7155-5p
CCUCAG	hsa-miR-5572
CCUCAG	hsa-miR-4700-5p
CCUCAG	hsa-miR-4667-5p
CCUCAG	hsa-miR-4649-3p
CCUCAG	hsa-miR-1304-5p
CCUCAG	hsa-miR-450a-2-3p
UUUUGU	hsa-miR-8065
UUUUGU	hsa-miR-7847-3p
UUUUGU	hsa-miR-6890-5p
UUUUGU	hsa-miR-6871-5p
UUUUGU	hsa-miR-6836-5p
UUUUGU	hsa-miR-6832-5p
UUUUGU	hsa-miR-6778-5p
UUUUGU	hsa-miR-6742-5p
UUUUGU	hsa-miR-6722-3p
UUUUGU	hsa-miR-6514-5p
UUUUGU	hsa-miR-6132
UUUUGU	hsa-miR-5590-3p
UUUUGU	hsa-miR-4802-5p
UUUUGU	hsa-miR-4797-5p
UUUUGU	hsa-miR-2467-3p
UUUUGU	hsa-miR-4769-5p
UUUUGU	hsa-miR-4749-5p
UUUUGU	hsa-miR-4732-5p
UUUUGU	hsa-miR-4722-5p
UUUUGU	hsa-miR-4712-3p
UUUUGU	hsa-miR-4708-3p
UUUUGU	hsa-miR-4706
UUUUGU	hsa-miR-4700-3p
UUUUGU	hsa-miR-4696
UUUUGU	hsa-miR-4681
UUUUGU	hsa-miR-4654
UUUUGU	hsa-miR-4648
UUUUGU	hsa-miR-3976
UUUUGU	hsa-miR-4472
UUUUGU	hsa-miR-548aj-5p
UUUUGU	hsa-miR-4447
UUUUGU	hsa-miR-3688-3p
UUUUGU	hsa-miR-3675-5p
UUUUGU	hsa-miR-548x-5p
UUUUGU	hsa-miR-3151-5p
UUUUGU	hsa-miR-548g-5p
UUUUGU	hsa-miR-548f-5p
UUUUGU	hsa-miR-1233-5p
UUUUGU	hsa-miR-1468-3p
UUUUGU	hsa-miR-381-5p
CCUCCU	hsa-miR-149-3p
CCUCCU	hsa-miR-7106-5p
CCUCCU	hsa-miR-6887-5p
CCUCCU	hsa-miR-6885-5p
CCUCCU	hsa-miR-6883-5p
CCUCCU	hsa-miR-6805-5p
CCUCCU	hsa-miR-6799-5p
CCUCCU	hsa-miR-6795-5p
CCUCCU	hsa-miR-6794-5p
CCUCCU	hsa-miR-6785-5p
CCUCCU	hsa-miR-6732-5p
CCUCCU	hsa-miR-4779
CCUCCU	hsa-miR-4728-5p
CCUCCU	hsa-miR-4716-3p
CCUCCU	hsa-miR-4695-5p
CCUCCU	hsa-miR-328-5p
CUCAGC	hsa-miR-3147
CCUGGG	hsa-miR-635
CCUGGG	hsa-miR-1915-3p
CCUGGG	hsa-miR-4314
CUCAGC	hsa-miR-8077
CUCAGC	hsa-miR-7160-5p
CUCAGC	hsa-miR-5589-5p
CUCAGC	hsa-miR-4731-5p
CUCAGC	hsa-miR-4663
CUCAGC	hsa-miR-4425
CCUGGG	hsa-miR-6852-5p
CCUGGG	hsa-miR-6840-3p
CCUGGG	hsa-miR-6774-5p
CCUGGG	hsa-miR-6764-5p
CCUGGG	hsa-miR-6742-3p
CCUGGG	hsa-miR-4726-3p
CCUGGG	hsa-miR-4532
CCUGGG	hsa-miR-4518
CCUGGG	hsa-miR-4497
CCUGGG	hsa-miR-3664-3p
CCUGGG	hsa-miR-1266-5p
CCUGGG	hsa-miR-1247-3p
CCUGGG	hsa-miR-939-3p
CCCAAG	hsa-miR-635
CCCAAG	hsa-miR-6774-5p
GUGUGA	hsa-miR-130a-5p
GGCUGG	hsa-miR-149-5p
GUGUGA	hsa-miR-23a-3p
GGCUGG	hsa-miR-4267
GGCUGG	hsa-miR-3176
GGCUGG	hsa-miR-554
GGCUGG	hsa-miR-3190-5p
GGCUGG	hsa-miR-671-3p
GUGUGA	hsa-miR-485-3p
GGCUGG	hsa-miR-133b
GUGUGA	hsa-miR-491-3p
GUGUGA	hsa-miR-377-3p
GUGUGA	hsa-miR-23b-3p
GUGUGA	hsa-miR-3149
GUGUGA	hsa-miR-599
GUGUGA	hsa-miR-6516-3p
GUGUGA	hsa-miR-6083
GUGUGA	hsa-miR-5007-3p
GUGUGA	hsa-miR-23c
GUGUGA	hsa-miR-539-3p
GUGUGA	hsa-miR-517c-3p
GUGUGA	hsa-miR-517b-3p
GUGUGA	hsa-miR-517a-3p
GGCUGG	hsa-miR-7152-3p
GGCUGG	hsa-miR-6850-3p
GGCUGG	hsa-miR-6849-3p
GGCUGG	hsa-miR-6504-5p
GGCUGG	hsa-miR-4794
GGCUGG	hsa-miR-3064-5p
GGCUGG	hsa-miR-4665-3p
GGCUGG	hsa-miR-3922-3p
GGCUGG	hsa-miR-3663-5p
GGCUGG	hsa-miR-3157-5p
GGCUGG	hsa-miR-664a-5p
GGCUGG	hsa-miR-659-3p
GGCUGG	hsa-miR-133a-3p
GGCUGG	hsa-miR-29b-1-5p
CUGGAG	hsa-miR-30a-3p
CUGGAG	hsa-miR-3180-5p
CUGGAG	hsa-miR-330-5p
CUGGAG	hsa-miR-326
CUGGAG	hsa-miR-30d-3p
CUGGAG	hsa-miR-9-5p
GCCCAG	hsa-miR-612
CUGGAG	hsa-miR-518c-5p
CUGGAG	hsa-miR-30e-3p
CUGGAG	hsa-miR-6824-3p
CUGGAG	hsa-miR-6764-3p
CUGGAG	hsa-miR-4664-3p
CUGGAG	hsa-miR-3925-3p
CUGGAG	hsa-miR-1251-5p
CUGGAG	hsa-miR-1180-3p
CUGGAG	hsa-miR-766-3p
CUGGAG	hsa-miR-517-5p
GCCCAG	hsa-miR-6861-5p
GCCCAG	hsa-miR-6860
GCCCAG	hsa-miR-6776-5p
GCCCAG	hsa-miR-5189-5p
GCCCAG	hsa-miR-4486
GCCCAG	hsa-miR-378g
GCCCAG	hsa-miR-3187-5p
GCCCAG	hsa-miR-1285-3p
CCUGCC	hsa-miR-1207-5p
AGUGUG	hsa-miR-106b-3p
GAGCCU	hsa-miR-629-5p
GAGCCU	hsa-miR-23a-5p
GAGCCU	hsa-miR-23b-5p
GAGCCU	hsa-miR-27a-5p
CCUGCC	hsa-miR-541-3p
AGUGUG	hsa-miR-1279
CCUGCC	hsa-miR-654-5p
AGUGUG	hsa-miR-4325
AGGCUG	hsa-miR-4328
AGGCUG	hsa-miR-622
GAGCCU	hsa-miR-4748
GAGCCU	hsa-miR-4464
GAGCCU	hsa-miR-4437
GAGCCU	hsa-miR-329-5p
AGUGUG	hsa-miR-7703
AGUGUG	hsa-miR-216b-3p
AGUGUG	hsa-miR-33b-5p
AGUGUG	hsa-miR-218-5p
AGUGUG	hsa-miR-33a-5p
CCUGCC	hsa-miR-6769b-5p
CCUGCC	hsa-miR-6787-5p
CCUGCC	hsa-miR-6769a-5p
CCUGCC	hsa-miR-4763-3p
CCUGCC	hsa-miR-4736
CCUGCC	hsa-miR-1908-5p
CCUGCC	hsa-miR-663a
CCUGCC	hsa-miR-92a-2-5p
AGGCUG	hsa-miR-7107-5p
AGGCUG	hsa-miR-6878-3p
AGGCUG	hsa-miR-6848-3p
AGGCUG	hsa-miR-6843-3p
AGGCUG	hsa-miR-5579-3p
AGGCUG	hsa-miR-4474-5p
AGGCUG	hsa-miR-1234-3p
AGGCUG	hsa-miR-29b-2-5p
UUUGUU	hsa-miR-25-5p
UUUGUU	hsa-miR-1207-5p
UUUGUU	hsa-miR-31-5p
UUUGUU	hsa-miR-191-5p
UUUGUU	hsa-miR-7-2-3p
UUUGUU	hsa-miR-411-5p
UUUGUU	hsa-miR-7-1-3p
UUUGUU	hsa-miR-3174
UUUGUU	hsa-miR-548p
UUUGUU	hsa-miR-541-3p
UUUGUU	hsa-miR-3134
UUUGUU	hsa-miR-3165
UUUGUU	hsa-miR-654-5p
UUUGUU	hsa-miR-379-5p
UUUGUU	hsa-miR-8082
UUUGUU	hsa-miR-8071
UUUGUU	hsa-miR-7846-3p
UUUGUU	hsa-miR-6880-5p
UUUGUU	hsa-miR-6769b-5p
UUUGUU	hsa-miR-6849-5p
UUUGUU	hsa-miR-6809-5p
UUUGUU	hsa-miR-6787-5p
UUUGUU	hsa-miR-6769a-5p
UUUGUU	hsa-miR-6510-5p
UUUGUU	hsa-miR-6165
UUUGUU	hsa-miR-5688
UUUGUU	hsa-miR-4792
UUUGUU	hsa-miR-4781-5p
UUUGUU	hsa-miR-4763-3p
UUUGUU	hsa-miR-4736
UUUGUU	hsa-miR-451b
UUUGUU	hsa-miR-3529-5p
UUUGUU	hsa-miR-4710
UUUGUU	hsa-miR-4690-5p
UUUGUU	hsa-miR-4650-3p
UUUGUU	hsa-miR-4534
UUUGUU	hsa-miR-4506
UUUGUU	hsa-miR-4470
UUUGUU	hsa-miR-4451
UUUGUU	hsa-miR-3681-5p
UUUGUU	hsa-miR-1908-5p
UUUGUU	hsa-miR-1296-3p
UUUGUU	hsa-miR-663a
UUUGUU	hsa-miR-495-3p
UUUGUU	hsa-miR-92a-2-5p
AGCUGG	hsa-miR-149-5p
UUUUAA	hsa-miR-1303
AGCUGG	hsa-miR-4267
AGCUGG	hsa-miR-671-3p
UUUUAA	hsa-miR-4260
UUUUAA	hsa-miR-2909
UUUUAA	hsa-miR-3122
AGCUGG	hsa-miR-6504-5p
AGCUGG	hsa-miR-4794
AGCUGG	hsa-miR-3064-5p
AGCUGG	hsa-miR-664a-5p
AGCUGG	hsa-miR-659-3p
AGCUGG	hsa-miR-29b-1-5p
UUUUAA	hsa-miR-6513-5p
UUUUAA	hsa-miR-5572
UUUUAA	hsa-miR-4477b
UUUUAA	hsa-miR-3913-5p
UUUUAA	hsa-miR-3658
UUUUAA	hsa-miR-1304-5p
UUUUAA	hsa-miR-887-5p
UUUUAA	hsa-miR-651-5p
UUUUAA	hsa-miR-510-3p
UUUUAA	hsa-miR-450a-2-3p
UUUUAA	hsa-miR-450a-1-3p
UUUUAU	hsa-miR-3163
