# Supplementary material for: Long non-coding RNAs harboring miRNA seed regions are enriched in prostate cancer exosomes
Source: Sci Rep. 2016 Apr 22;6:24922. doi: 10.1038/srep24922 (PMC4840345; doi:10.1038/srep24922)
Supplement: Supplementary Data 4 [file srep24922-s3.xls]

## Sheet: Sheet1
RNABP	Matching score example	No. of identified sites	z-score
RBMX	CCAG	8729	3.6134			RNA binding proteins with a significant high number of binding sites
SFRS1	AGGACAGAAC	5764	2.14719
ELAVL1	GUUU	5303	1.91922
KHDRBS3	UUCUCUAAAAAUAUUU	4958	1.74862
EIF4B	UUUGGAA	4678	1.61016
MBNL1	UGCU	2942	0.751699
SFRS13A	AAAGGAC	2640	0.602359
PABPC1	AAAAA	2445	0.50593
FUS	GGUG	2105	0.337799
SFRS9	AGGAC	1976	0.274008
YTHDC1	GAAUAC	1722	0.148403
Pum2	UGUA	1710	0.142469
RBMY1A1	CUCAA	1640	0.107854
KHSRP	GUCC	1438	0.00796413
Vts1	GCUGGCC	1231	-0.0943984
NONO	AGGGA	744	-0.335222
A2BP1	UGCAUG	593	-0.409892
ACO1	CAGUGC	523	-0.444508
ybx2-a	GACACAACACCGC	433	-0.489013
sap-49	GUGUGA	375	-0.517694
ELAVL2	UUUUAUAUU	360	-0.525112
RBM4	CGCG	342	-0.534013
SNRPA	AGGAGAU	308	-0.550826
QKI	GAUUAACAUU	245	-0.58198
YBX1	CCUGCG	212	-0.598299
HNRNPA1	UAGGGA	181	-0.613628
ZFP36	AAAAAAAAAAG	160	-0.624013
SFRS2	AGCAGAGAA	92	-0.657639
ZRANB2	AGGUAA	75	-0.666046
PTBP1	AGAUCUUUUUUAUAU	40	-0.683354
Psi	AUACCUUACCC	25	-0.690771
SFRS7	ACGAGUGAU	12	-0.6972
NCL	UGCUCAGAAGG	11	-0.697694
sus	ACAGUAGUCU	7	-0.699672
Rna15	UAUGUAUUCUCC	5	-0.700661
pum	UUUGUAAAUAAAGUUA	4	-0.701156
IGF2BP1	AAGCAUCCCUU	2	-0.702145
NOVA2	GAAGAGUCAUAGC	2	-0.702145
