# Supplementary material for: Long non-coding RNAs harboring miRNA seed regions are enriched in prostate cancer exosomes
Source: Sci Rep. 2016 Apr 22;6:24922. doi: 10.1038/srep24922 (PMC4840345; doi:10.1038/srep24922)
Supplement: Supplementary Data 6 [file srep24922-s4.xls]

## Sheet: VCaP
Motif	Total number of reads
CAGCCU	251
CUCCUG	247
CCUCCC	244
AUUUUU	241
GCCUCC	229
CUGCCU	227
GCUGGG	226
CCCAGC	224
UAUUUU	224
CCAGGC	214
CCCAGG	208
CCUGGG	208
CCUCCU	205
CUGGGA	204
CUCCCA	203
GGCUGG	203
AGGCUG	201
CUCCAG	199
AAAAAU	195
CCUCAG	194
UCCCAG	192
UUUUUA	192
CCUGCC	191
GCCCAG	188
GGGAGG	185
UGGGAG	185
CUGCAG	182
CUUCCU	182
AGAAAA	180
CUGGGC	180
UGCCUC	179
CUCAGC	176
UUUUCU	175

## Sheet: PC3
Motif	Total number of reads
GAAGAA	129
AAAGAA	124
AAGAAA	120
AGAAGA	119
AAGAAG	117
AGAAAA	89
GAAGGA	83
AGAAAG	82
GAAAGA	82
GGAAGA	78
AGGAAG	75
AAAAGA	74
AGGAGA	73
AGAAGG	72
GGAGAA	72
AAGGAG	71
GAGAAG	70
AAGGAA	68
UGAAGA	67
GAAAAA	65
AUUUUU	64
GCUGGG	63
AAAAAU	60
UGAUGA	60
UUCUUU	60
CUCCUG	59
AGGCUG	58
CAGCCU	58
AAAAAG	57
CCCAGG	57
UUUUUG	57
AAGAGG	56
CUGGGA	56
CCAGAG	55
GGCUGG	55
UUAAAA	55
AGAGAA	54
AUGAAG	54
CCAGGC	54
CUCAGC	54
GAGGAA	54
GGGAGG	54

## Sheet: LNCaP
Motif	Total number of reads
AAGAAA	74
AAAGAA	73
AAAAAU	72
AUUUUU	72
UUUUAA	68
AGAAAG	62
UAUUUU	62
UAAAAA	61
GAAAAA	59
UUUAAA	59
AAUUUU	58
UGAAAA	58
AGAAAA	57
CAGCCU	56
UUAAAA	56
UUUAUU	56
UUUUUA	56
AUUUUA	55
UUAUUU	54
UUUGUU	54
UUUUCU	54
UUUUGU	54
AGCCUG	52
UUCUUU	52
AGGCUG	51
CAUUUU	51
CCCAGG	51
CUCCUG	51
CUGCUG	51
UGUUUU	51
AAAAGA	50
GGCUGG	50
UUUUUC	50
AAAAAC	48
AAAACA	48
AAAAUG	48
AAGAAG	48
AGGAGG	48
CCCAGC	48
CCUGGA	48
GAGAAA	48
GCUGAG	48
UUUUAU	48
UUUUUG	48
GGGAGG	47
UGCUUU	47
AAAAUA	46
AAAAUU	46
AAGGAA	46
AGAAGA	46
AGGCAG	46
CCAGCC	46
CCUGGG	46
CUUUUU	46
GGAGAA	46
UUGUUU	46
AAAAAG	45
AAAUUA	45
GAAAAG	45
GGAAAA	45
GGAGGC	45
UCUUUU	45
UUUCUU	45

## Sheet: DU145
Motif	Total number of reads
AAAGAA	26
UCUCCU	26
UUUCUU	26
UUUUCU	25
UUUAUU	24
AGGCAG	23
CUCCUG	23
GGCAGG	23
AAACAA	22
AGAUGG	22
AUGGAU	22
CACACA	22
UCUUUU	22
UAUUUU	21
UCCUUC	21
UCUUCC	21
UUCCUU	21
UUCUUC	21
UUUCCA	21
UUUUCC	21
AGAAGG	20
CUCCCU	20
CUCUCU	20
GAUGGA	20
GCUGGG	20
UCUUCU	20
UUCUUU	20
UUUUUC	20

## Sheet: PNT2
Motif	Total number of reads
AAAAAU	57
UUAAAA	52
AGAAAA	48
GAAAAA	48
AAGAAA	45
AAAAGA	44
AAAGAA	43
